# Supplementary material for: FunctionaL Assessment Scale of Hemianopia (FLASH): A New Multidisciplinary Tool to Assess Hemianopia in Patients with Severe Acquired Brain Injury
Source: Healthcare (Basel). 2023 Nov 2;11(21):2883. doi: 10.3390/healthcare11212883 (PMC10647452; doi:10.3390/healthcare11212883)
Supplement: Supplementary file 1 [file healthcare-11-02883-s001.zip]

Archive with 1 entries (1 files):
- healthcare-2626379-supplementary.pdf
